# Supplementary material for: PEG Conjugated Zein Nanoparticles for In Vivo Use
Source: Pharmaceutics. 2022 Aug 31;14(9):1831. doi: 10.3390/pharmaceutics14091831 (PMC9504474; doi:10.3390/pharmaceutics14091831)
Supplement: Supplementary file 1 [file pharmaceutics-14-01831-s001.zip]

Archive with 1 entries (1 files):
- pharmaceutics-1826081-supplementary.pdf
